# Supplementary material for: Characterization of the Diagnostic Performance of a Novel COVID-19 PETIA in Comparison to Four Routine N-, S- and RBD-Antigen Based Immunoassays
Source: Diagnostics (Basel). 2021 Jul 25;11(8):1332. doi: 10.3390/diagnostics11081332 (PMC8394885; doi:10.3390/diagnostics11081332)
Supplement: Supplementary file 1 [file diagnostics-11-01332-s001.zip]

Archive with 1 entries (1 files):
- diagnostics-1282314-supplementary.pdf
